# Supplementary material for: Real-world study: Assessing the impact of hemolysis on 48 biochemical and immunological analytes through big data analysis and its feasibility validation
Source: PLoS One. 2026 Jan 23;21(1):e0340265. doi: 10.1371/journal.pone.0340265 (PMC12829831; doi:10.1371/journal.pone.0340265)
Supplement: S2 File — (CSV) [file pone.0340265.s002.csv]

Test_Item	Comparison	Adjusted_P
ALT	0 vs 1	<0.001
ALT	0 vs 2	<0.001
ALT	1 vs 2	1
ALT	0 vs 3	<0.001
ALT	1 vs 3	0.9189
ALT	2 vs 3	1
ALT	0 vs 4	<0.001
ALT	1 vs 4	0.7624
ALT	2 vs 4	1
ALT	3 vs 4	1
TP	0 vs 1	<0.001
TP	0 vs 2	<0.001
TP	1 vs 2	0.2883
TP	0 vs 3	0.0213
TP	1 vs 3	1
TP	2 vs 3	1
TP	0 vs 4	0.0101
TP	1 vs 4	<0.001
TP	2 vs 4	<0.001
TP	3 vs 4	<0.001
Alb	0 vs 1	<0.001
Alb	0 vs 2	1
Alb	1 vs 2	0.0188
Alb	0 vs 3	0.762
Alb	1 vs 3	1
Alb	2 vs 3	1
Alb	0 vs 4	0.4917
Alb	1 vs 4	0.0103
Alb	2 vs 4	0.2283
Alb	3 vs 4	0.134
TBil	0 vs 1	<0.001
TBil	0 vs 2	<0.001
TBil	1 vs 2	<0.001
TBil	0 vs 3	<0.001
TBil	1 vs 3	<0.001
TBil	2 vs 3	<0.001
TBil	0 vs 4	<0.001
TBil	1 vs 4	<0.001
TBil	2 vs 4	<0.001
TBil	3 vs 4	0.192
DBil	0 vs 1	<0.001
DBil	0 vs 2	<0.001
DBil	1 vs 2	0.0012
DBil	0 vs 3	<0.001
DBil	1 vs 3	1
DBil	2 vs 3	0.1666
DBil	0 vs 4	<0.001
DBil	1 vs 4	0.095
DBil	2 vs 4	0.0033
DBil	3 vs 4	0.4814
GGT	0 vs 1	<0.001
GGT	0 vs 2	<0.001
GGT	1 vs 2	1
GGT	0 vs 3	<0.001
GGT	1 vs 3	0.1599
GGT	2 vs 3	0.6781
GGT	0 vs 4	<0.001
GGT	1 vs 4	<0.001
GGT	2 vs 4	<0.001
GGT	3 vs 4	<0.001
ALP	0 vs 1	<0.001
ALP	0 vs 2	<0.001
ALP	1 vs 2	1
ALP	0 vs 3	<0.001
ALP	1 vs 3	0.0395
ALP	2 vs 3	0.1135
ALP	0 vs 4	<0.001
ALP	1 vs 4	<0.001
ALP	2 vs 4	<0.001
ALP	3 vs 4	<0.001
AST	0 vs 1	<0.001
AST	0 vs 2	<0.001
AST	1 vs 2	<0.001
AST	0 vs 3	<0.001
AST	1 vs 3	<0.001
AST	2 vs 3	<0.001
AST	0 vs 4	<0.001
AST	1 vs 4	<0.001
AST	2 vs 4	<0.001
AST	3 vs 4	0.0122
TBA	0 vs 1	0.0024
TBA	0 vs 2	<0.001
TBA	1 vs 2	0.2537
TBA	0 vs 3	0.0079
TBA	1 vs 3	0.1751
TBA	2 vs 3	1
TBA	0 vs 4	<0.001
TBA	1 vs 4	<0.001
TBA	2 vs 4	<0.001
TBA	3 vs 4	<0.001
CK	0 vs 1	<0.001
CK	0 vs 2	<0.001
CK	1 vs 2	1
CK	0 vs 3	<0.001
CK	1 vs 3	0.0887
CK	2 vs 3	0.1774
CK	0 vs 4	<0.001
CK	1 vs 4	0.0037
CK	2 vs 4	0.0077
CK	3 vs 4	0.8813
LD	0 vs 1	<0.001
LD	0 vs 2	<0.001
LD	1 vs 2	<0.001
LD	0 vs 3	<0.001
LD	1 vs 3	<0.001
LD	2 vs 3	<0.001
LD	0 vs 4	<0.001
LD	1 vs 4	<0.001
LD	2 vs 4	<0.001
LD	3 vs 4	0.5355
ChE	0 vs 1	<0.001
ChE	0 vs 2	0.2544
ChE	1 vs 2	<0.001
ChE	0 vs 3	0.0206
ChE	1 vs 3	<0.001
ChE	2 vs 3	0.3465
ChE	0 vs 4	<0.001
ChE	1 vs 4	<0.001
ChE	2 vs 4	<0.001
ChE	3 vs 4	0.0028
K	0 vs 1	<0.001
K	0 vs 2	<0.001
K	1 vs 2	<0.001
K	0 vs 3	<0.001
K	1 vs 3	<0.001
K	2 vs 3	<0.001
K	0 vs 4	<0.001
K	1 vs 4	<0.001
K	2 vs 4	<0.001
K	3 vs 4	0.1035
Na	0 vs 1	<0.001
Na	0 vs 2	<0.001
Na	1 vs 2	<0.001
Na	0 vs 3	<0.001
Na	1 vs 3	<0.001
Na	2 vs 3	<0.001
Na	0 vs 4	<0.001
Na	1 vs 4	<0.001
Na	2 vs 4	<0.001
Na	3 vs 4	0.0012
Cl	0 vs 1	<0.001
Cl	0 vs 2	<0.001
Cl	1 vs 2	0.03
Cl	0 vs 3	<0.001
Cl	1 vs 3	<0.001
Cl	2 vs 3	0.1013
Cl	0 vs 4	<0.001
Cl	1 vs 4	0.1449
Cl	2 vs 4	1
Cl	3 vs 4	1
TCO2	0 vs 1	<0.001
TCO2	0 vs 2	<0.001
TCO2	1 vs 2	0.0016
TCO2	0 vs 3	<0.001
TCO2	1 vs 3	<0.001
TCO2	2 vs 3	<0.001
TCO2	0 vs 4	<0.001
TCO2	1 vs 4	<0.001
TCO2	2 vs 4	<0.001
TCO2	3 vs 4	<0.001
Ca	0 vs 1	<0.001
Ca	0 vs 2	1
Ca	1 vs 2	<0.001
Ca	0 vs 3	0.0504
Ca	1 vs 3	<0.001
Ca	2 vs 3	0.0373
Ca	0 vs 4	<0.001
Ca	1 vs 4	<0.001
Ca	2 vs 4	<0.001
Ca	3 vs 4	0.0022
Urea	0 vs 1	0.429
Urea	0 vs 2	0.49
Urea	1 vs 2	1
Urea	0 vs 3	<0.001
Urea	1 vs 3	<0.001
Urea	2 vs 3	<0.001
Urea	0 vs 4	<0.001
Urea	1 vs 4	<0.001
Urea	2 vs 4	<0.001
Urea	3 vs 4	0.3789
Glu	0 vs 1	<0.001
Glu	0 vs 2	<0.001
Glu	1 vs 2	<0.001
Glu	0 vs 3	<0.001
Glu	1 vs 3	0.001
Glu	2 vs 3	0.91
Glu	0 vs 4	<0.001
Glu	1 vs 4	<0.001
Glu	2 vs 4	<0.001
Glu	3 vs 4	0.0062
UA	0 vs 1	1
UA	0 vs 2	<0.001
UA	1 vs 2	<0.001
UA	0 vs 3	<0.001
UA	1 vs 3	<0.001
UA	2 vs 3	0.0869
UA	0 vs 4	<0.001
UA	1 vs 4	<0.001
UA	2 vs 4	<0.001
UA	3 vs 4	0.0879
P	0 vs 1	<0.001
P	0 vs 2	<0.001
P	1 vs 2	<0.001
P	0 vs 3	<0.001
P	1 vs 3	<0.001
P	2 vs 3	0.0339
P	0 vs 4	<0.001
P	1 vs 4	<0.001
P	2 vs 4	<0.001
P	3 vs 4	<0.001
TG	0 vs 1	<0.001
TG	0 vs 2	1
TG	1 vs 2	0.4665
TG	0 vs 3	1
TG	1 vs 3	0.1443
TG	2 vs 3	0.9269
TG	0 vs 4	1
TG	1 vs 4	0.3348
TG	2 vs 4	1
TG	3 vs 4	1
HDL_C	0 vs 1	<0.001
HDL_C	0 vs 2	0.1112
HDL_C	1 vs 2	1
HDL_C	0 vs 3	1
HDL_C	1 vs 3	1
HDL_C	2 vs 3	1
HDL_C	0 vs 4	0.3835
HDL_C	1 vs 4	1
HDL_C	2 vs 4	1
HDL_C	3 vs 4	1
LDL_C	0 vs 1	0.0044
LDL_C	0 vs 2	0.351
LDL_C	1 vs 2	1
LDL_C	0 vs 3	1
LDL_C	1 vs 3	1
LDL_C	2 vs 3	1
LDL_C	0 vs 4	1
LDL_C	1 vs 4	1
LDL_C	2 vs 4	1
LDL_C	3 vs 4	1
ApoA1	0 vs 1	0.1201
ApoA1	0 vs 2	1
ApoA1	1 vs 2	1
ApoA1	0 vs 3	0.3927
ApoA1	1 vs 3	1
ApoA1	2 vs 3	0.9499
ApoA1	0 vs 4	0.0058
ApoA1	1 vs 4	0.0237
ApoA1	2 vs 4	0.0166
ApoA1	3 vs 4	0.3471
ApoB	0 vs 1	0.001
ApoB	0 vs 2	0.0744
ApoB	1 vs 2	1
ApoB	0 vs 3	1
ApoB	1 vs 3	1
ApoB	2 vs 3	1
ApoB	0 vs 4	1
ApoB	1 vs 4	1
ApoB	2 vs 4	1
ApoB	3 vs 4	1
hsCRP	0 vs 1	<0.001
hsCRP	0 vs 2	<0.001
hsCRP	1 vs 2	0.0855
hsCRP	0 vs 3	1
hsCRP	1 vs 3	1
hsCRP	2 vs 3	0.3157
hsCRP	0 vs 4	1
hsCRP	1 vs 4	1
hsCRP	2 vs 4	1
hsCRP	3 vs 4	1
Mg	0 vs 1	<0.001
Mg	0 vs 2	<0.001
Mg	1 vs 2	<0.001
Mg	0 vs 3	<0.001
Mg	1 vs 3	<0.001
Mg	2 vs 3	<0.001
Mg	0 vs 4	<0.001
Mg	1 vs 4	<0.001
Mg	2 vs 4	<0.001
Mg	3 vs 4	0.0683
PA	0 vs 1	<0.001
PA	0 vs 2	<0.001
PA	1 vs 2	<0.001
PA	0 vs 3	<0.001
PA	1 vs 3	<0.001
PA	2 vs 3	0.0244
PA	0 vs 4	<0.001
PA	1 vs 4	<0.001
PA	2 vs 4	0.3053
PA	3 vs 4	1
RF	0 vs 1	<0.001
RF	0 vs 2	<0.001
RF	1 vs 2	<0.001
RF	0 vs 3	<0.001
RF	1 vs 3	0.0136
RF	2 vs 3	1
RF	0 vs 4	0.0054
RF	1 vs 4	0.0802
RF	2 vs 4	1
RF	3 vs 4	1
IgG	0 vs 1	<0.001
IgG	0 vs 2	<0.001
IgG	1 vs 2	1
IgG	0 vs 3	0.0117
IgG	1 vs 3	0.5027
IgG	2 vs 3	1
IgG	0 vs 4	0.0035
IgG	1 vs 4	0.1292
IgG	2 vs 4	0.3238
IgG	3 vs 4	1
IgA	0 vs 1	<0.001
IgA	0 vs 2	<0.001
IgA	1 vs 2	1
IgA	0 vs 3	0.0431
IgA	1 vs 3	0.9566
IgA	2 vs 3	1
IgA	0 vs 4	0.0024
IgA	1 vs 4	0.0835
IgA	2 vs 4	0.2675
IgA	3 vs 4	1
ASO	0 vs 1	0.0074
ASO	0 vs 2	<0.001
ASO	1 vs 2	0.0436
ASO	0 vs 3	0.1341
ASO	1 vs 3	1
ASO	2 vs 3	1
ASO	0 vs 4	0.201
ASO	1 vs 4	1
ASO	2 vs 4	1
ASO	3 vs 4	1
CysC	0 vs 1	0.3395
CysC	0 vs 2	0.585
CysC	1 vs 2	0.0276
CysC	0 vs 3	0.4927
CysC	1 vs 3	0.1057
CysC	2 vs 3	1
CysC	0 vs 4	1
CysC	1 vs 4	0.8537
CysC	2 vs 4	1
CysC	3 vs 4	1
C4	0 vs 1	0.0525
C4	0 vs 2	0.0042
C4	1 vs 2	0.5367
C4	0 vs 3	0.7391
C4	1 vs 3	1
C4	2 vs 3	1
C4	0 vs 4	0.4597
C4	1 vs 4	1
C4	2 vs 4	1
C4	3 vs 4	1
FFA	0 vs 1	<0.001
FFA	0 vs 2	<0.001
FFA	1 vs 2	<0.001
FFA	0 vs 3	<0.001
FFA	1 vs 3	<0.001
FFA	2 vs 3	0.1008
FFA	0 vs 4	<0.001
FFA	1 vs 4	<0.001
FFA	2 vs 4	<0.001
FFA	3 vs 4	0.0975
GA	0 vs 1	0.1373
GA	0 vs 2	1
GA	1 vs 2	0.1012
GA	0 vs 3	1
GA	1 vs 3	1
GA	2 vs 3	1
GA	0 vs 4	0.8152
GA	1 vs 4	0.4511
GA	2 vs 4	1
GA	3 vs 4	0.8947
Cr(E)	0 vs 1	<0.001
Cr(E)	0 vs 2	<0.001
Cr(E)	1 vs 2	<0.001
Cr(E)	0 vs 3	<0.001
Cr(E)	1 vs 3	<0.001
Cr(E)	2 vs 3	<0.001
Cr(E)	0 vs 4	<0.001
Cr(E)	1 vs 4	<0.001
Cr(E)	2 vs 4	<0.001
Cr(E)	3 vs 4	1
TRF	0 vs 1	0.1276
TRF	0 vs 2	0.0186
TRF	1 vs 2	0.8218
TRF	0 vs 3	1
TRF	1 vs 3	1
TRF	2 vs 3	1
TRF	0 vs 4	1
TRF	1 vs 4	1
TRF	2 vs 4	1
TRF	3 vs 4	1
SF	0 vs 1	<0.001
SF	0 vs 2	<0.001
SF	1 vs 2	1
SF	0 vs 3	0.5571
SF	1 vs 3	1
SF	2 vs 3	1
SF	0 vs 4	0.3081
SF	1 vs 4	1
SF	2 vs 4	1
SF	3 vs 4	1
Sfa	0 vs 1	0.0512
Sfa	0 vs 2	0.01
Sfa	1 vs 2	0.7507
Sfa	0 vs 3	0.1076
Sfa	1 vs 3	0.4355
Sfa	2 vs 3	1
Sfa	0 vs 4	0.0824
Sfa	1 vs 4	0.2618
Sfa	2 vs 4	0.6596
Sfa	3 vs 4	1
VB12	0 vs 1	0.0201
VB12	0 vs 2	0.0795
VB12	1 vs 2	1
VB12	0 vs 3	<0.001
VB12	1 vs 3	0.0039
VB12	2 vs 3	0.0136
VB12	0 vs 4	1
VB12	1 vs 4	1
VB12	2 vs 4	1
VB12	3 vs 4	0.1754
