# Supplementary material for: Real-world study: Assessing the impact of hemolysis on 48 biochemical and immunological analytes through big data analysis and its feasibility validation
Source: PLoS One. 2026 Jan 23;21(1):e0340265. doi: 10.1371/journal.pone.0340265 (PMC12829831; doi:10.1371/journal.pone.0340265)
Supplement: S3 File — (CSV) [file pone.0340265.s003.csv]

Test_Item	Pseudo_R2	AIC	CV_RMSE
ALT	0.0184	378578.56	57.2657
TP	0.0794	254252.9	6.6226
Alb	0.1417	239938.32	4.258
TBil	0.0425	260450.5	6.1341
DBil	0.0668	165152.45	2.4271
GGT	0.0284	311688.71	76.918
ALP	0.0899	382328.54	81.5615
AST	0.0893	303945.21	106.5643
TBA	0.0221	166307.17	8.6642
CK	0.0059	49927.84	3249.4134
LD	0.2761	426345.48	331.2282
ChE	0.0571	130372.58	1.9358
K	0.2371	37950.37	0.4009
Na	0.0575	174679.89	2.4459
Cl	0.0187	189298.48	2.947
TCO2	0.0693	184366.47	2.7632
Ca	0.0919	-54028.63	0.1271
Urea	0.0843	172126.86	2.9926
Glu	0.0929	121397.25	1.6798
UA	0.0765	453679.91	96.7402
P	0.1076	-6263.38	0.2332
TC	0.023	64718.76	1.1845
TG	0.0174	56957.64	1.2076
HDL_C	0.075	12248.48	0.3364
LDL_C	0.007	54868.43	0.96
ApoA1	0.0773	379.92	0.2582
ApoB	0.0122	1734.03	0.2709
Lp(a)	0.0114	136365.97	229.6706
hsCRP	0.017	153029.57	28.6234
Mg	0.0463	-19111.39	0.1005
PA	0.0674	428132.61	61.7698
RF	0.0071	28200	221.8333
HCY	0.086	15073.53	10.9636
IgG	0.0342	44016.99	5.7564
IgA	0.0468	24194.29	1.846
IgM	0.034	15808.23	1.7406
ASO	0.0159	12607.79	196.2771
CysC	0.31	1960.76	1.562
C3	0.0147	1531.58	0.2741
C4	0.0458	-12561.73	0.0772
FFA	0.0493	148246.65	258.5005
GA	0.1056	8488.8	2.4897
Cr(E)	0.1559	394252.96	79.0022
SI	0.0496	28174.59	52.1431
TRF	0.1909	4631.02	0.5761
TIBC	0.1919	30465.03	79.08
TS	0.017	22850.69	20.5322
SF	0.0371	59264.12	4143.8703
Sfa	0.0522	12944.78	4.9224
VB12	0.0122	35150.68	279.7013
