# Supplementary material for: Real-world study: Assessing the impact of hemolysis on 48 biochemical and immunological analytes through big data analysis and its feasibility validation
Source: PLoS One. 2026 Jan 23;21(1):e0340265. doi: 10.1371/journal.pone.0340265 (PMC12829831; doi:10.1371/journal.pone.0340265)
Supplement: S1 Data — (RMD) [file pone.0340265.s005.Rmd]

---
title: "Results for original paper"
author: "Pumchlab_Macc"
date: "`r Sys.Date()`"
output:
  bookdown::html_document2:
    css: styles.css
    toc: true
    toc_depth: 4
    number_sections: true
    theme: "journal"
---

```{r echo=FALSE, message=FALSE, warning=FALSE,results='asis'}
# Load the necessary libraries for statistical testing, data manipulation, and table formatting
library(nortest)
library(dplyr)
library(tidyr)
library(knitr)
library(kableExtra)

# Read the dataset from a CSV file
data <- read.csv("processed_data_modified2.csv")

# Rename specific columns for clarity and usability
data <- data %>%
  rename(
    `Lp(a)` = `Lp.a.`,
    hsCRP = `CRP.hsCRP`,
    `Cr(E)` = `Cr.E.`,
    HDL_C = `HDL.C`,
    LDL_C = `LDL.C`
  )

# Prepare an empty dataframe to store the final results of normality tests
normality_results_df <- data.frame()

# Define the columns to be tested for normality
columns_to_test <- c(13, 20:69)

# Loop through the specified columns
for (i in columns_to_test) {
  # Filter the data to ensure completeness and numeric conversion is possible
  project_data <- data[complete.cases(data[, i]) & !is.na(as.numeric(as.character(data[, i]))), ]
  # Get the name of the current column being tested
  project_name <- names(data)[i]
  
  # Loop through each group within the data
  for (group in unique(project_data$Group)) {
    # Filter the data for the current group and column
    group_data <- filter(project_data, Group == group)
    
    # Perform the Anderson-Darling test for normality if data is not empty or NA
    if (nrow(group_data) > 0 && !all(is.na(group_data[[i]]))) {
      test_result <- ad.test(as.numeric(as.character(group_data[[i]])))
      
      # Load the htmltools library for HTML encoding (not directly used in script, implied for p-value formatting)
      library(htmltools)
      
      # Format the p-value for display, using HTML entity encoding for values less than 0.001
      formatted_p_value <- ifelse(test_result$p.value < 0.001, "&lt;0.001", sprintf("%.3f", test_result$p.value))
      
      # Store the formatted p-value in the results dataframe
      normality_results_df <- rbind(normality_results_df, data.frame(
        Column = project_name,
        Group = group,
        P_Value = formatted_p_value
      ))
    }
  }
}

# Convert the results to a wide format with each group's p-value as a separate column
results_wide <- normality_results_df %>%
  pivot_wider(names_from = Group, values_from = P_Value, names_prefix = "Group_")

# Beautify and display the table using kable and kableExtra packages
final_kable <- kable(results_wide, "html", escape = FALSE, caption = "Pvaluse") %>%
  kable_styling(full_width = F, position = "center") %>%
  column_spec(1, bold = T)

# Display the final table
final_kable


```


```{r echo=FALSE, message=FALSE, warning=FALSE,results='asis'}
# Set the working directory to a specific location on the user's computer
setwd("/Users/macc/Desktop")

# Load necessary libraries for data manipulation and table formatting
library(dplyr)
library(tidyr)
library(kableExtra)

# Read the dataset from a CSV file into a dataframe
data <- read.csv("processed_data_modified2.csv")

# Rename specific columns for clarity and usability
data <- data %>%
  rename(
    `Lp(a)` = `Lp.a.`,
    hsCRP = `CRP.hsCRP`,
    `Cr(E)` = `Cr.E.`,
    HDL_C = `HDL.C`,
    LDL_C = `LDL.C`
  )

# Initialize an empty list to store summary tables for each laboratory test variable
summary_table <- list()

# Loop through each laboratory test variable by column index
for (i in 20:69) {
  # Prepare the data for processing by removing incomplete cases and ensuring numeric values
  project_data <- data[complete.cases(data[, i]) & !is.na(as.numeric(as.character(data[, i]))), ]
  # Retrieve the name of the current laboratory test variable
  project_name <- names(data)[i]

  # Calculate statistical metrics for each group within the laboratory test variable
  stats_by_group <- project_data %>%
    group_by(Group) %>%
    summarise(
      Sample_Size = n(),  # Calculate the number of samples in each group
      Gender_Ratio = round(sum(Gender == 1) / sum(Gender == 0), 2),  # Calculate the ratio of males to females
      Age = paste(round(mean(Age, na.rm = TRUE), 2), "(", round(sd(Age, na.rm = TRUE), 2), ")", sep=""),  # Combine mean and standard deviation of age
      PatientType_Ratio = round(sum(PatientType == 0) / sum(PatientType == 1), 2)  # Calculate the ratio of outpatients to inpatients
    ) %>%
    # Rearrange the summarized data into a wider format with each group's metrics as separate columns
    pivot_wider(names_from = Group, values_from = c(Sample_Size, Gender_Ratio, Age, PatientType_Ratio),
                names_glue = "Group{Group}_{.name}")

  # Add the name of the laboratory test variable to the summarized data
  stats_by_group <- stats_by_group %>% 
    mutate(Project = project_name) %>%
    select(Project, everything())
  
  # Store the summarized data in the list
  summary_table[[project_name]] <- stats_by_group
}

# Combine all the summarized data from the list into a single dataframe
final_summary_table <- bind_rows(summary_table)

# Format and display the final summary table using the `kable` package
final_kable <- kable(final_summary_table, "html", escape = FALSE, caption = "Statistical table for baseline information of the dataset") %>%
  kable_styling(full_width = F, position = "center") %>%
  column_spec(1, bold = T)

# Display the final formatted table
final_kable


```


```{r echo=FALSE, message=FALSE, warning=FALSE,results='asis'}
# Set the working directory to a specific location on the user's computer
setwd("/Users/macc/Desktop")

# Load the required packages for data manipulation and creating enhanced tables
library(dplyr)
library(tidyr)
library(kableExtra)

# Read the dataset from a CSV file
data <- read.csv("processed_data_modified2.csv")

# Rename specific columns for clarity
data <- data %>%
  rename(
    `Lp(a)` = `Lp.a.`,
    hsCRP = `CRP.hsCRP`,
    `Cr(E)` = `Cr.E.`,
    HDL_C = `HDL.C`,
    LDL_C = `LDL.C`
  )

# Initialize an empty dataframe to store summary results
summary_table <- data.frame()

# Loop through each laboratory test variable specified by column indices
for (i in 20:69) {
  # Extract the test data along with the Group column
  project_data <- data[, c(i, which(names(data) == "Group"))]
  # Get the name of the current laboratory test variable
  project_name <- names(data)[i]

  # Convert non-numeric values to NA and filter out rows with NA or non-numeric values
  project_data_clean <- project_data %>%
    mutate(Test_Value = as.numeric(as.character(project_data[[1]]))) %>%
    filter(complete.cases(Test_Value))

  # Compute the median and IQR for each group
  stats_by_group <- project_data_clean %>%
    group_by(Group) %>%
    summarise(
      Median = round(median(Test_Value, na.rm = TRUE), 2),
      IQR = round(IQR(Test_Value, na.rm = TRUE), 2)
    ) %>%
    # Combine the median and IQR into a single string for each group
    mutate(Levels = sprintf("%.2f (%.2f)", Median, IQR)) %>%
    select(-Median, -IQR) %>%
    # Transform the data into a wide format with each group's levels as separate columns
    pivot_wider(names_from = Group, values_from = Levels, names_glue = "{.name}")

  # Perform the Kruskal-Wallis test to check for differences between groups
  kw_test <- kruskal.test(Test_Value ~ Group, data = project_data_clean)

  # Format the p-value for display
  formatted_p_value <- ifelse(kw_test$p.value < 0.001, "&lt;0.001", sprintf("%.3f", kw_test$p.value))

  # Add the formatted p-value to the statistical results dataframe
  stats_by_group <- stats_by_group %>%
    mutate(P_Value = formatted_p_value)

  # If there are results, add the test name to the dataframe and accumulate it
  if (nrow(stats_by_group) > 0) {
    stats_by_group <- stats_by_group %>%
      mutate(Test_Name = project_name) %>%
      select(Test_Name, everything())
    summary_table <- rbind(summary_table, stats_by_group)
  }
}

# Beautify and display the summary table using kable and kableExtra packages
final_kable <- kable(summary_table, "html", escape = FALSE, caption = "The levels of the test items were grouped according to the degree of hemolysis, including Kruskal-Wallis test results") %>%
  kable_styling(full_width = F, position = "center") %>%
  column_spec(1, bold = T)

# Display the final formatted table
final_kable


```


```{r  echo=FALSE,message=FALSE, warning=FALSE,results='asis'}
# Set the working directory to where the project files are located
setwd("/Users/macc/Desktop/HemolysisProject02")

# Load necessary libraries for analysis
library(ggplot2)
library(dplyr)
library(forecast)  # For using BoxCox transformations
library(scales)

# Define a function for detecting outliers
Outliers_detection <- function(x, y) {
  lambda <- BoxCox.lambda(x, lower = -1, upper = 2, method = y)
  bc.test <- BoxCox(x, lambda = lambda)
  p25 <- quantile(bc.test, probs = 0.25, na.rm = TRUE)
  p75 <- quantile(bc.test, probs = 0.75, na.rm = TRUE)
  iqr <- p75 - p25
  lowerlimits <- p25 - 1.5 * iqr
  upperlimits <- p75 + 1.5 * iqr
  y <- bc.test >= lowerlimits & bc.test <= upperlimits
  return(y)
}

# Read the data
data <- read.csv("processed_data_modified2.csv")

# Use the rename function to change column names for clarity
data <- data %>%
  rename(
    `Lp(a)` = `Lp.a.`,
    hsCRP = `CRP.hsCRP`,
    `Cr(E)` = `Cr.E.`,
    HDL_C = `HDL.C`,
    LDL_C = `LDL.C`
  )

# Loop through each test item and create violin plots
for (i in 20:69) {
  # Extract test data, excluding non-numeric and NA rows
  project_data <- data[data[, i] > 0 & complete.cases(data[, i]) & !is.na(as.numeric(as.character(data[, i]))), ]
  project_name <- names(data)[i]

  # Convert extracted data to numeric type
  project_data$Value <- as.numeric(as.character(project_data[, i]))

  # Only retain rows where Value column has positive values
  project_data <- project_data[project_data$Value > 0, ]

  # Apply Outliers_detection function and filter outliers
  project_data_clean <- project_data %>%
    group_by(Group) %>%
    filter(Outliers_detection(Value, "loglik"))  # Ensure data passed to Outliers_detection are positive

  # Generate violin plots for specified indices
  if (i %in% c(20,25,26,27,28,29,30,47,48,51,56,57,67)) {
    p <- ggplot(project_data_clean, aes(x = factor(Group), y = Value, fill = factor(Group))) +
      geom_violin(trim = FALSE) +
      geom_boxplot(width = 0.1, fill = "white", position = position_dodge(0.9)) +
      labs(title = project_name, x = "Degree of Hemolysis", y = project_name) +
      theme_minimal() +
      scale_fill_brewer(palette = "Set3") +
      scale_y_log10(labels = label_number())  # Apply log scale for y-axis
  } else {
    p <- ggplot(project_data_clean, aes(x = factor(Group), y = Value, fill = factor(Group))) +
      geom_violin(trim = FALSE) +
      geom_boxplot(width = 0.1, fill = "white", position = position_dodge(0.9)) +
      labs(title = project_name, x = "Degree of Hemolysis", y = project_name) +
      theme_minimal() +
      scale_fill_brewer(palette = "Set3")
  }

  # Print the plot
  print(p)

  # Save the plot to a file
  ggsave(paste0("plotV_", project_name, ".png"), plot = p, width = 8, height = 6, dpi = 300)
}


```


```{r  echo=FALSE,message=FALSE, warning=FALSE,results='asis'}
# Set the working directory to the project folder
setwd("/Users/macc/Desktop/溶血项目02")

# Load the necessary packages for data analysis, visualization, and table formatting
library(quantreg)  # For quantile regression
library(tidyverse)  # For data manipulation and visualization
library(knitr)  # For creating tables in R Markdown documents
library(kableExtra)  # For enhancing knitr tables

# Read the dataset from a CSV file
data <- read.csv("processed_data_modified2.csv")

# Convert certain variables to factors for analysis
data$Group <- factor(data$Group)
data$Gender <- factor(data$Gender)
data$PatientType <- factor(data$PatientType)
data$PDV <- factor(data$PDV)  # Assuming PDV is a categorical variable in the dataset

results_list <- list()  # Initialize a list to store results for each test item

# Initialize a dataframe to store summary results
results <- data.frame(Test_Item = character(), 
                      Group1_Beta = character(), 
                      Group2_Beta = character(), 
                      Group3_Beta = character(), 
                      Group4_Beta = character())

# Loop through each test item in the specified column range
for (i in 20:69) {
  data <- read.csv("processed_data_modified2.csv")  # Reload the data (may be redundant)
  # Convert variables to factors again after reloading data
  data$Group <- factor(data$Group)
  data$Gender <- factor(data$Gender)
  data$PatientType <- factor(data$PatientType)
  data$PDV <- factor(data$PDV)

  project_name <- names(data)[i]  # Get the name of the current test item
  # Select the current test item and relevant variables for regression analysis
  project_data <- data[, c(i, which(names(data) %in% c("Group", "Gender", "Age", "PatientType", "PDV")))]
  project_data[[1]] <- as.numeric(as.character(project_data[[1]]))  # Ensure the test item data is numeric

  # Remove non-numeric data (NA or not convertible to numeric)
  project_data <- project_data[!is.na(project_data[[1]]) & project_data[[1]] > 0, ]

  # Skip the current test item if there are not enough data points
  if (nrow(project_data) <= 100) {
    next
  }

  # Decide to use quantile regression or multiple linear regression based on the test item
  if (i %in% c(32,33,34,56,57)) {
    # Multiple linear regression
    formula_str <- paste(project_name, "~ Group + Gender + Age + PatientType + PDV")
    model <- lm(as.formula(formula_str), data = project_data)
    summary_model <- summary(model)
    print(paste(project_name, "lm"))  # Print the model type for debugging
  } else {
    # Quantile regression
    formula_str <- paste(project_name, "~ Group + Gender + Age + PatientType + PDV")
    model <- rq(as.formula(formula_str), data = project_data, tau = 0.5)
    summary_model <- summary(model)
    print(paste(project_name, "rq"))  # Print the model type for debugging
  }

  # Extract coefficient estimates and standard errors
  coefs <- summary_model$coefficients[grep("Group", rownames(summary_model$coefficients)), ]
  
  # Calculate and format 95% confidence intervals and p-values for the coefficient estimates
  beta_ci_p <- apply(coefs, 1, function(x) {
    # Different handling for linear vs. quantile regression results
    estimate <- ifelse(i %in% c(32,33,34,56,57), x["Estimate"], x["Value"])
    std_error <- x["Std. Error"]
    lower_ci <- estimate - 1.96 * std_error
    upper_ci <- estimate + 1.96 * std_error
    p_value <- x["Pr(>|t|)"]
    sprintf("%.2f (%.2f-%.2f, p=%.3f)", estimate, lower_ci, upper_ci, p_value)
  })

  # Rename specific columns in the dataset for clarity
  data <- data %>%
  rename(
    `Lp(a)` = `Lp.a.`,
    hsCRP = `CRP.hsCRP`,
    `Cr(E)` = `Cr.E.`,
    HDL_C = `HDL.C`,
    LDL_C = `LDL.C`
  )

  # Further data manipulation and formatting steps are performed here, including preparing for visualization

  # Combine all elements of the results list into a single dataframe
  final_results <- bind_rows(results_list)

  # Save the aggregated results to a CSV file
  write.csv(final_results, "final_results.csv")

  # Add formatted results to the summary results dataframe
  results <- rbind(results, data.frame(Test_Item = project_name, 
                                       Group1_Beta = beta_ci_p[1], 
                                       Group2_Beta = beta_ci_p[2], 
                                       Group3_Beta = beta_ci_p[3], 
                                       Group4_Beta = beta_ci_p[4]))
}

# Remove row names from the results dataframe
rownames(results) <- NULL

# Beautify the results table using the kable function and additional formatting options
final_kable <- kable(results, format = "html", booktabs = TRUE, caption = "Test Item Regression Analysis Results") %>%
  kable_styling(bootstrap_options = c("striped", "hover", "condensed", "responsive"))

final_kable  # Display the formatted results table

# Load additional libraries for data visualization
library(ggplot2)
library(dplyr)

# Assuming 'final_results' is your dataframe and it has been correctly loaded

# Create separate plots for each Test Item
test_items <- unique(final_results$Test_Item)

# Define a color palette for the plots
my_colors <- c("#ADD8E6", "#87CEEB", "#4682B4", "#4169E1")

# Generate plots for each Test Item
for (item in test_items) {
  # Filter data for the current Test Item
  item_data <- filter(final_results, Test_Item == item)
  
  # Create the plot
  p <- ggplot(item_data, aes(x = as.factor(Hindex), y = Beta, fill = as.factor(Hindex))) +
    geom_col(position="dodge", color="black", width=0.4, alpha=0.7) +  # Create narrower bars with black borders
    geom_errorbar(aes(ymin = CI.Lower, ymax = CI.Upper), width = 0.10, color="black") +  # Add error bars for confidence intervals
    scale_fill_manual(values=my_colors) +  # Apply the custom color palette
    labs(title = item, x = "H-Index", y = paste(item, "β (95% CI)")) +
    theme_minimal(base_size = 14) +  # Use a minimal theme with adjusted base font size
    theme(plot.title = element_text(hjust = 0.5, size=16, face="bold"),  # Bold and larger plot title
          axis.title.x = element_text(size=14, face="bold"),  # Bold x-axis title
          axis.title.y = element_text(size=14, face="bold"),  # Bold y-axis title
          legend.position="none")  # Remove the legend
  
  print(p)  # Display the plot
  # Save the plot to a file
  ggsave(paste0("plot_", item, ".png"), plot = p, width = 8, height = 6, dpi = 300)
}

```
