# Supplementary material for: Real-world study: Assessing the impact of hemolysis on 48 biochemical and immunological analytes through big data analysis and its feasibility validation
Source: PLoS One. 2026 Jan 23;21(1):e0340265. doi: 10.1371/journal.pone.0340265 (PMC12829831; doi:10.1371/journal.pone.0340265)
Supplement: S2 Data — (R) [file pone.0340265.s006.R]

# Load necessary libraries for data manipulation, reading Excel files, and functional programming
library(dplyr)
library(readxl)
library(purrr)
# Set the working directory to a specific folder on a Mac desktop
setwd("/Users/macc/Desktop")

# Read three datasets from Excel files
df1 <- read_excel("df1.xlsx")
df2 <- read_excel("df1_2.xlsx")
df3 <- read_excel("df1_3.xlsx")

# Define a function to process individual datasets
process_dataset <- function(df) {
  df %>%
    # Add a helper column to flag rows as "unqualified" based on a condition
    mutate(is_unqualified = Samplestatus == "不合格") %>%
    # Group data by barcode
    group_by(Barcode) %>%
    # For each group, prioritize unqualified rows, if any, then select the first row
    arrange(desc(is_unqualified), .by_group = TRUE) %>%
    slice(1) %>%
    # Remove the helper column and ungroup the data
    select(-is_unqualified) %>%
    ungroup()
}

# Apply the processing function to each dataset
df1_processed <- process_dataset(df1)
df2_processed <- process_dataset(df2)
df3_processed <- process_dataset(df3)

# Save the processed df1 to a CSV file
write.csv(df1_processed,"df1_processed.csv")

#### Merging Process ####

# Assuming df1_processed, df2_processed, df3_processed are already loaded and correctly processed

# Determine common column names, excluding "SampleID"
common_columns <- intersect(intersect(names(df1_processed), names(df2_processed)), names(df3_processed))
common_columns <- setdiff(common_columns, "SampleID") # Remove "SampleID" column

# Convert df2_processed and df3_processed into lists keyed by "SampleID" for efficient lookup
list_df2 <- split(df2_processed, df2_processed$Barcode)
list_df3 <- split(df3_processed, df3_processed$Barcode)

# Loop through each row and column of df1_processed
for (i in 1:nrow(df1_processed)) {
  sample_no <- df1_processed$SampleID[i]
  
  # Check if there is data for the current sample number in df2 and df3
  row_df2 <- if(sample_no %in% names(list_df2)) list_df2[[as.character(sample_no)]] else NULL
  row_df3 <- if(sample_no %in% names(list_df3)) list_df3[[as.character(sample_no)]] else NULL
  
  # Attempt to fill NA values in df1 with data from df2, then df3 if necessary
  for (col in common_columns) {
    if (is.na(df1_processed[i, col])) {
      if (!is.null(row_df2) && !is.na(row_df2[[col]])) {
        df1_processed[i, col] <- row_df2[[col]]
      } else if (!is.null(row_df3) && !is.na(row_df3[[col]])) {
        df1_processed[i, col] <- row_df3[[col]]
      }
    }
  }
}

# Display the final merged df1_processed
print(df1_processed)

# Assign the merged dataset to combined_df
combined_df <- df1_processed

# Save the combined dataset to a CSV file
write.csv(combined_df,"combined_df.csv")

## Reading and Further Processing ##

# Read the combined dataset from the CSV file
combined_df <- read.csv("combined_df.csv")

# Read another dataset from an Excel file and save it as CSV
df2 <- read_excel("df2.xlsx")
write.csv(df2,"df2.csv")
df2 <- read.csv("df2.csv")

# Remove an unspecified column from df2
df2 <- df2  %>%
  select(-"X")

# Append df2 to the combined dataset
combined_df <- rbind(combined_df,df2)

# Filter the combined dataset based on a regex pattern in a specific column
filtered_df <- combined_df %>% 
  filter(grepl("^HIL:\\d{3}$", DPN))

# Further filter the dataset to exclude certain patterns
df_filtered <- filtered_df  %>%
  filter(!grepl("^HIL:5\\d{2}$", DPN))

# Exclude rows based on specific conditions in the diagnosis column
data_filtered <- df_filtered  %>%
  filter(!grepl("TTP|PNH|AHA", 诊断))

# Additional filters for diagnosis, gender, visit type, sample type, age, and department
data_filtered <- data_filtered %>%
  filter(!grepl("thrombus", diagnosis)) %>%
  filter(!grepl("CAD", diagnosis)) %>%
  filter(!grepl("unknown", G)) %>%
  filter(!grepl("OST|M|R", TT)) %>%
  filter(!grepl("O|DL|MPE|AF|E", sampletype)) %>%
  filter(Age != "0year") %>%
  filter(!grepl("LM", BD)) %>%
  select(-"A.G",-ADA, -FSH, -LH, -PRL, -T, -cCa, -`E2.II.`, -sTfR, -`TfR.F`, -`nonHDL.C`, -"Alb.G.", -"GA.",-"X24hVol")

# Extract a digit from a specific column to create a new variable "Group"
data_filtered <- data_filtered %>%
  mutate(分组 = as.integer(substr(gsub("HIL:", "", DPN), 1, 1)))

# Save the filtered data to a CSV file
write.csv(data_filtered, "processed_data.csv", row.names = FALSE)

# Further data transformation, including renaming columns and converting values
data <- read.csv("processed_data.csv")
data <- data %>%
  rename(PatientType = TP) %>%
  mutate(PatientType = ifelse(PatientType == "OP", 0, 1)) %>%
  rename(Age = Y) %>%
  rename(Gender = G) %>%
  rename(Group = Gr)

# Convert Age values from strings to numeric values representing age in years
data$Age <- gsub("year", "", data$Age)  # Remove "岁"
data$Age <- gsub("month", "/12", data$Age)  # Convert "月" to a fraction of a year
data$Age <- gsub("day", "/365", data$Age)  # Convert "天" to a fraction of a year
data$Age <- sapply(data$Age, function(x) eval(parse(text=x)))  # Evaluate the expression
data$Age <- as.numeric(unlist(data$Age))  # Ensure Age is numeric

# Convert Gender values from strings to binary numeric values
data$Gender <- ifelse(data$Gender == "女", 0, 1)

# Save the transformed data to a CSV file
write.csv(data, "processed_data_modified.csv", row.names = FALSE)

# Further variable transformation based on department names
data <- read.csv("processed_data_modified.csv")
data <- data %>%
  mutate(编码 = case_when(
    grepl("Pediatrics", BD) ~ 1,
    grepl("Endocrine", BD) ~ 2,
    grepl("Nephrology", BD) ~ 3,
    grepl("Emergency", BD) ~ 4,
    grepl("Hematology", BD) ~ 5,
    grepl("Gynecology|Obstetrics", BD) ~ 6,
    TRUE ~ 7 # Default case for other departments
  ))

# Display the first few rows of the transformed data
head(data)

# Save the final transformed data to a CSV file
write.csv(data, "processed_data_modified2.csv", row.names = FALSE)
